# Supplementary material for: Improved Plasma Lipids, Anti-Inflammatory Activity, and Microbiome Shifts in Overweight Participants: Two Clinical Studies on Oral Supplementation with Algal Sulfated Polysaccharide
Source: Mar Drugs. 2022 Aug 2;20(8):500. doi: 10.3390/md20080500 (PMC9410082; doi:10.3390/md20080500)
Supplement: Supplementary file 1 [file marinedrugs-20-00500-s001.zip]

Archive with 1 entries (1 files):
- marinedrugs-1828867-supplementary -updated.pdf
